# Supplementary material for: Significance of CD103+ tissue-resident memory T cells for predicting the effectiveness of immune checkpoint inhibitors in esophageal cancer
Source: BMC Cancer. 2023 Oct 20;23:1011. doi: 10.1186/s12885-023-11438-5 (PMC10588150; doi:10.1186/s12885-023-11438-5)
Supplement: Supplementary file 1 — Additional file 1: Supplementary Table 1. Details of laboratory parameters and Correlations of CD103 infiltrates with laboratory. [file 12885_2023_11438_MOESM1_ESM.xlsx]

## Sheet: Sheet1
Supplementary Table 1 Details of laboratory parameters and Correlations of CD103 infiltrates with laboratory
Details		LMR	PLR	NLR	TLC
Preoperative data		3.05 ± 1.67	1.35 ± 0.99	3.35 ± 2.82	1505 ± 757
Postoperative data		1.59 ± 1.04	3.43 ± 2.57	13.57 ± 8.54	938 ± 591
Data prior to nivolumab treatment		2.58 ± 1.39	2.00 ± 2.01	4.80 ± 3.89	1070 ± 649
Data are expressed as mean ± standard deviation.
Correlations		LMR	PLR	NLR	TLC
Preoperative data	r	0.206	-0.285	-0.136	0.197
	p	0.221	0.087	0.423	0.242
Postoperative data	r	0.386	-0.340	-0.569	0.281
	p	0.018*	0.040*	0.172	0.093
Data prior to nivolumab treatment	r	0.073	-0.031	0.193	-0.002
	p	0.676	0.860	0.267	0.0992
*Spearman's rank correlation coefficient, statistically significant: p<0.05
Abbreviations; LMR, lymphocyte-to-monocyte rate; PLR, platelet-to-lymphocyte rate; NLR, neutrophil-to-lymphocyte rate; TLC, total lymphnode counts
